# Supplementary material for: Comprehensive analysis of the potential effect and mechanism of pyroptosis-related genes in treatment-related myeloid tumors
Source: PLoS One. 2026 Feb 24;21(2):e0343525. doi: 10.1371/journal.pone.0343525 (PMC12931785; doi:10.1371/journal.pone.0343525)
Supplement: S1 Table — (CSV) [file pone.0343525.s001.csv]

455 PRGs
GSDMD
GSDME
NLRP3
CASP4
CASP1
GSDMB
GSDMC
NLRP1
GSDMA
CASP3
AIM2
IL1B
CASP8
GZMB
CASP5
IL18
CARD8
HMGB1
PYCARD
GZMA
NLRC4
ZBP1
DPP8
CASP6
DPP9
CD274
TRIM21
STAT3
ELANE
APIP
SIRT1
USP48
IFI27
DDX3X
NINJ1
TRIM24
CASP7
AGER
MAPK14
TXNIP
TP53
DNMT1
ZDHHC9
ZDHHC5
TNFRSF21
H2AX
H2AC20
GBP1
TUG1
TP63
MTOR
MEFV
IRF1
NAIP
CHMP4B
CHMP3
NEK7
FOXO3
ATG5
NFKB1
CTSG
ELAVL1
STING1
P2RX7
MAPK11
MAP3K20
TNF
DHX9
NLRP9
NFE2L2
ADIPOQ
BRD4
VEGFA
KLF4
IL17A
HDAC2
USP14
AQP1
METTL3
CAMP
PRMT5
PFKFB3
TREM1
FLNA
TREM2
PTX3
DUOX1
NFKBIA
STAT2
TRAF3
FOXP3
SESN2
TLR4
NLRP7
BRCC3
MMP9
RELA
BRCA1
CD55
COL2A1
CYBB
GGT1
GSTP1
SERPINC1
CDKN1B
GALNS
PAH
RPS19
BCL6
CA1
SERPINH1
ALOX15
HP
LCN2
TRAF2
PLAUR
CMA1
FCGRT
FMR1
GABRG3
S100A9
SIRT6
CUL4B
RASGRF1
FKBP10
H1-2
P4HA1
RPL3
S100A8
SLC4A2
CLEC3B
CPA3
FSTL1
PPIC
PRG2
PVALB
RPL7A
ANKLE2
H1-5
DHX8
GAR1
RPL27A
SSR1
ACSM3
H1-1
RBM26
PROM2
SRP14
HEATR5A
ZNF329
GJA1
ANXA3
IFNG
HTRA1
SIRT3
FUS
SNIP1
NLRP6
CRTAC1
CALM1
PRDM1
CALM2
CALM3
PCSK9
GJB1
ADAR
GATA1
TNFRSF11B
IFI16
GPX3
TRIM6
PKM
VDR
PINK1
IKBKE
MDH1
RPTOR
KIF23
MINK1
ARID5B
ALKBH5
IRF2
SQSTM1
MLKL
ETS1
OGT
TRAF6
INPP5D
TET2
CEBPB
S100A4
CTSV
SNRPN
IQGAP1
OGA
RBMX
TOMM20
UTS2
SIGLEC15
ZNF532
TRIM45
NR4A1
UBR2
ZDHHC7
CPTP
SLC46A2
ULK1
PTPN11
SMAD2
APOE
ROCK1
SDHB
ANXA1
IKBKG
EEF2K
GATA6
PAK2
APOC3
CLEC7A
FPR2
ATP6AP1
SETD7
TNFSF10
TRIM25
NDUFA13
FOXO4
GABARAP
SMC4
SMURF2
GABARAPL1
SYVN1
FGF21
SLC6A14
TRIM38
IL37
KCNK5
NLRX1
PLA2R1
PGAM5
DTX3L
FAM3A
DENND4C
IL1A
LDLR
APOA1
ALOX5
SGK1
STAT5A
COL1A2
FASN
IKZF1
KIF11
MUC1
SPTAN1
ACTG1
MYH9
NEDD4
TPM3
SPTBN1
TFAM
BSG
CXCL8
PGF
HMGB3
USP25
FAT1
MVP
USF2
IL32
SLC16A4
SLC30A7
YTHDF2
OTUD4
PIF1
CHRFAM7A
YAF2
MALT1
TLR2
GSK3B
ICAM1
PTGS2
SREBF1
STK4
EZR
PRF1
IRF3
MST1
SIAH1
VTN
CITED2
MCOLN1
KRT6A
VPS4A
AMIGO2
VSIG4
MFHAS1
SF3A2
LETMD1
SNRK
MPEG1
HDAC6
JAK2
STAT1
ABL1
EPHA2
PPARG
HSP90AA1
TLR3
HSP90AB1
CDK9
IRF9
FGF5
NLRP2
UCP1
MELTF
NUAK1
TSLP
PJA1
GNA15
PRORP
TIFA
ZDHHC1
TRIM59
EZH2
BAX
DNMT3A
DNMT3B
CYCS
POLA1
BAK1
CHMP2B
H3-3A
EED
RBBP4
SUZ12
PRIM1
H2BC21
RBBP7
H3-3B
CHMP2A
H3C1
H4C3
POLA2
PRIM2
CHMP6
CHMP7
CHMP4C
H3C12
H3C2
H4C1
H4C16
H2AZ2
CHMP4A
H2AC6
H2BC14
H2BC3
H2BC5
H3C13
H4C5
H4C6
H2AC4
H3C3
H3C6
H2BC11
H2BC15
H3C10
H3C11
H3C4
H4C11
H2BC1
H2BC12
H2BC13
H2BC4
H2BC9
H3C14
H4C8
H4C9
H2AC14
H2AC18
H2AC8
H2BC17
H3C8
H4C2
H4C4
H2BC10
H2BC6
H3C7
H4C12
H4C13
H2AC7
H2AJ
H2BC26
H2AB1
H2BC7
H2BC8
H3C15
H4C14
H4C15
H2AC19
RNF103-CHMP3
LOC102724334
PTEN
STAT6
DRD2
HDAC3
LMNA
HSP90B1
ACTN4
ADORA1
ADORA2A
ADORA2B
CA9
CBFB
ADORA3
IFNB1
NOP56
OSM
FLOT1
ANLN
PECAM1
PSMD1
USP18
NOP2
RCN1
KDM5D
S100A12
METTL14
RRBP1
TRIM31
RSF1
RSL1D1
TAF6L
TRIM64
SOCS1
PANX1
CRYZL2P-SEC16B
CASP9
GPX4
IL6
NOD1
NOD2
PJVK
PLCG1
PRKACA
TIRAP
SCAF11
RIPK1
RIPK3
FADD
MAP3K7
TNFAIP3
RNF31
RBCK1
PSTPIP2
GSMDC
