# Supplementary material for: Comprehensive analysis of the potential effect and mechanism of pyroptosis-related genes in treatment-related myeloid tumors
Source: PLoS One. 2026 Feb 24;21(2):e0343525. doi: 10.1371/journal.pone.0343525 (PMC12931785; doi:10.1371/journal.pone.0343525)
Supplement: S2 Table — (CSV) [file pone.0343525.s002.csv]

List of four hub genes and twenty-five transcription factors.
mRNA	TF
Cybb	IRF1
Cybb	NANOG
Cybb	RELA
Cybb	SPI1
Cybb	STAT1
Foxo3	BHLHE40
Foxo3	CEBPA
Foxo3	CEBPB
Foxo3	CTCF
Foxo3	EBF1
Foxo3	JUN
Foxo3	MYC
Foxo3	MYOD1
Foxo3	RAD21
Foxo3	RUNX1
Foxo3	SMC1A
Foxo3	SMC3
Mtor	POLR2A
Trp53	BRD4
Trp53	CTCF
Trp53	EP300
Trp53	MYC
Trp53	RAD21
Trp53	SMC1A
Trp53	SMC3
