# Supplementary material for: Comprehensive analysis of the potential effect and mechanism of pyroptosis-related genes in treatment-related myeloid tumors
Source: PLoS One. 2026 Feb 24;21(2):e0343525. doi: 10.1371/journal.pone.0343525 (PMC12931785; doi:10.1371/journal.pone.0343525)
Supplement: S3 Table — (CSV) [file pone.0343525.s003.csv]

List of four hub genes and forty-five miRNAs.
mRNA	miRNA
Gpx3	mmu-miR-145a-3p
Gpx3	mmu-miR-665-3p
Mtor	mmu-let-7b-5p
Mtor	mmu-let-7c-5p
Mtor	mmu-let-7i-5p
Mtor	mmu-miR-101a-3p
Mtor	mmu-miR-136-5p
Mtor	mmu-miR-138-5p
Mtor	mmu-miR-16-5p
Mtor	mmu-miR-27a-3p
Mtor	mmu-miR-27b-3p
Mtor	mmu-miR-99a-5p
Mtor	mmu-let-7a-5p
Mtor	mmu-let-7d-5p
Mtor	mmu-miR-142a-5p
Mtor	mmu-miR-146a-5p
Mtor	mmu-miR-150-5p
Mtor	mmu-miR-15a-5p
Mtor	mmu-miR-195a-5p
Foxo3	mmu-miR-128-3p
Foxo3	mmu-miR-145a-3p
Foxo3	mmu-miR-150-5p
Foxo3	mmu-miR-181a-5p
Foxo3	mmu-miR-181b-5p
Foxo3	mmu-miR-188-3p
Foxo3	mmu-miR-19a-3p
Foxo3	mmu-miR-19b-3p
Foxo3	mmu-miR-204-5p
Foxo3	mmu-miR-20a-3p
Foxo3	mmu-miR-22-3p
Foxo3	mmu-miR-27a-3p
Foxo3	mmu-miR-27b-3p
Foxo3	mmu-miR-29b-1-5p
Foxo3	mmu-miR-29b-3p
Foxo3	mmu-miR-31-5p
Foxo3	mmu-miR-335-5p
Foxo3	mmu-miR-378a-3p
Foxo3	mmu-miR-378a-5p
Foxo3	mmu-miR-532-3p
Foxo3	mmu-miR-675-3p
Foxo3	mmu-miR-712-5p
Foxo3	mmu-miR-762
Foxo3	mmu-miR-9-5p
Trp53	mmu-miR-378a-5p
Trp53	mmu-miR-92a-3p
