# Supplementary material for: Comprehensive analysis of the potential effect and mechanism of pyroptosis-related genes in treatment-related myeloid tumors
Source: PLoS One. 2026 Feb 24;21(2):e0343525. doi: 10.1371/journal.pone.0343525 (PMC12931785; doi:10.1371/journal.pone.0343525)
Supplement: S4 Table — (CSV) [file pone.0343525.s004.csv]

## Sheet: Sheet1
95% CIs for ROC curves of Figure 7.
Predictor variate	Predict outcome	Area under the curve (AUC)	Confidence interval (CI)
Trp53	Negative	1	1.000 – 1.000
Cybb	Positive	1	1.000 – 1.000
Foxo3	Positive	1	1.000 – 1.000
Mtor	Positive	1	1.000 – 1.000
Gpx3	Positive	1	1.000 – 1.000
