# Supplementary material for: Comprehensive analysis of the potential effect and mechanism of pyroptosis-related genes in treatment-related myeloid tumors
Source: PLoS One. 2026 Feb 24;21(2):e0343525. doi: 10.1371/journal.pone.0343525 (PMC12931785; doi:10.1371/journal.pone.0343525)
Supplement: S6 Table — (CSV) [file pone.0343525.s006.csv]

## Sheet: Sheet1
DeLong test p-values for Foxo3 and Mtor in Figure 7C.
DeLong test
Gene 1	Gene 2
Foxo3	Mtor	DeLong
ACU:1	ACU:1	P value：1
